# Supplementary material for: Transfer Learning from Homogeneous to Heterogeneous: Fine-Tuning a Pretrained Interatomic Potential for Multicomponent Mo Alloys with Localized Substitutional Alloying
Source: Materials (Basel). 2026 Apr 23;19(9):1715. doi: 10.3390/ma19091715 (PMC13164484; doi:10.3390/ma19091715)
Supplement: Supplementary file 1 [file materials-19-01715-s001.zip]

Archive with 1 entries (1 files):
- materials-4216004-supplementary.pdf
